# Supplementary material for: Investigating the impact of synonymous gene recoding on a recombinantly expressed monoclonal antibody under different process parameters
Source: Bioeng Transl Med. 2025 Jan 27;10(3):e10750. doi: 10.1002/btm2.10750 (PMC12079346; doi:10.1002/btm2.10750)
Supplement: Supplementary file 2 — APPENDIX S2: Extended statistics. [file BTM2-10-e10750-s003.xlsx]

## Sheet: Fig 2B
Figure 2B
Translation Kinetics Endpoint - Heavy Chain, comparing NT sequences
Welch's t tests
Column B	CO-1		Column C	CO-2		Column C	CO-2		Column D	CO-3		Column D	CO-3		Column D	CO-3
vs.	vs.		vs.	vs.		vs.	vs.		vs.	vs.		vs.	vs.		vs.	vs.
Column A	NAT		Column B	CO-1		Column A	NAT		Column A	NAT		Column B	CO-1		Column C	CO-2
Unpaired t test with Welch's correction			Unpaired t test with Welch's correction			Unpaired t test with Welch's correction			Unpaired t test with Welch's correction			Unpaired t test with Welch's correction			Unpaired t test with Welch's correction
P value	0.0058		P value	0.0343		P value	0.0198		P value	0.4527		P value	0.0053		P value	0.0081
P value summary	**		P value summary	*		P value summary	*		P value summary	ns		P value summary	**		P value summary	**
Significantly different (P < 0.05)?	Yes		Significantly different (P < 0.05)?	Yes		Significantly different (P < 0.05)?	Yes		Significantly different (P < 0.05)?	No		Significantly different (P < 0.05)?	Yes		Significantly different (P < 0.05)?	Yes
One- or two-tailed P value?	Two-tailed		One- or two-tailed P value?	Two-tailed		One- or two-tailed P value?	Two-tailed		One- or two-tailed P value?	Two-tailed		One- or two-tailed P value?	Two-tailed		One- or two-tailed P value?	Two-tailed
Welch-corrected t, df	t=4.188, df=5.991		Welch-corrected t, df	t=2.638, df=6.825		Welch-corrected t, df	t=2.820, df=9.136		Welch-corrected t, df	t=0.7994, df=6.406		Welch-corrected t, df	t=4.630, df=5.144		Welch-corrected t, df	t=3.962, df=5.756
How big is the difference?			How big is the difference?			How big is the difference?			How big is the difference?			How big is the difference?			How big is the difference?
Mean of column A	7609017		Mean of column B	33542175		Mean of column A	7609017		Mean of column A	7609017		Mean of column B	33542175		Mean of column C	16561378
Mean of column B	33542175		Mean of column C	16561378		Mean of column C	16561378		Mean of column D	6012214		Mean of column D	6012214		Mean of column D	6012214
Difference between means (B - A) ± SEM	25933159 ± 6192267		Difference between means (C - B) ± SEM	-16980797 ± 6437673		Difference between means (C - A) ± SEM	8952362 ± 3174732		Difference between means (D - A) ± SEM	-1596803 ± 1997611		Difference between means (D - B) ± SEM	-27529962 ± 5946021		Difference between means (D - C) ± SEM	-10549164 ± 2662690
95% confidence interval	10775887 to 41090430		95% confidence interval	-32282841 to -1678754		95% confidence interval	1786885 to 16117838		95% confidence interval	-6410676 to 3217070		95% confidence interval	-42687207 to -12372716		95% confidence interval	-17132201 to -3966128
R squared (eta squared)	0.7454		R squared (eta squared)	0.5048		R squared (eta squared)	0.4653		R squared (eta squared)	0.0907		R squared (eta squared)	0.8065		R squared (eta squared)	0.7317
F test to compare variances			F test to compare variances			F test to compare variances			F test to compare variances			F test to compare variances			F test to compare variances
F, DFn, Dfd	9.988, 5, 5		F, DFn, Dfd	5.290, 5, 5		F, DFn, Dfd	1.888, 5, 5		F, DFn, Dfd	6.969, 5, 5		F, DFn, Dfd	69.61, 5, 5		F, DFn, Dfd	13.16, 5, 5
P value	0.0245		P value	0.0914		P value	0.5023		P value	0.0527		P value	0.0003		P value	0.0133
P value summary	*		P value summary	ns		P value summary	ns		P value summary	ns		P value summary	***		P value summary	*
Significantly different (P < 0.05)?	Yes		Significantly different (P < 0.05)?	No		Significantly different (P < 0.05)?	No		Significantly different (P < 0.05)?	No		Significantly different (P < 0.05)?	Yes		Significantly different (P < 0.05)?	Yes
Data analyzed			Data analyzed			Data analyzed			Data analyzed			Data analyzed			Data analyzed
Sample size, column A	6		Sample size, column B	6		Sample size, column A	6		Sample size, column A	6		Sample size, column B	6		Sample size, column C	6
Sample size, column B	6		Sample size, column C	6		Sample size, column C	6		Sample size, column D	6		Sample size, column D	6		Sample size, column D	6

## Sheet: Fig 2C
Figure 2C
Translation Kinetics Endpoint - Light Chain, comparing NT sequences
Welch's t tests
Column B	CO-1		Column C	CO-2		Column C	CO-2		Column D	CO-3		Column D	CO-3		Column D	CO-3
vs.	vs.		vs.	vs.		vs.	vs.		vs.	vs.		vs.	vs.		vs.	vs.
Column A	NAT		Column B	CO-1		Column A	NAT		Column A	NAT		Column B	CO-1		Column C	CO-2
Unpaired t test with Welch's correction			Unpaired t test with Welch's correction			Unpaired t test with Welch's correction			Unpaired t test with Welch's correction			Unpaired t test with Welch's correction			Unpaired t test with Welch's correction
P value	0.0179		P value	0.0091		P value	0.0138		P value	0.0192		P value	0.0096		P value	0.2203
P value summary	*		P value summary	**		P value summary	*		P value summary	*		P value summary	**		P value summary	ns
Significantly different (P < 0.05)?	Yes		Significantly different (P < 0.05)?	Yes		Significantly different (P < 0.05)?	Yes		Significantly different (P < 0.05)?	Yes		Significantly different (P < 0.05)?	Yes		Significantly different (P < 0.05)?	No
One- or two-tailed P value?	Two-tailed		One- or two-tailed P value?	Two-tailed		One- or two-tailed P value?	Two-tailed		One- or two-tailed P value?	Two-tailed		One- or two-tailed P value?	Two-tailed		One- or two-tailed P value?	Two-tailed
Welch-corrected t, df	t=3.370, df=5.358		Welch-corrected t, df	t=4.126, df=5.007		Welch-corrected t, df	t=3.643, df=5.207		Welch-corrected t, df	t=3.315, df=5.328		Welch-corrected t, df	t=4.066, df=5.012		Welch-corrected t, df	t=1.347, df=6.953
How big is the difference?			How big is the difference?			How big is the difference?			How big is the difference?			How big is the difference?			How big is the difference?
Mean of column A	1663590		Mean of column B	8548170		Mean of column A	1663590		Mean of column A	1663590		Mean of column B	8548170		Mean of column C	264468
Mean of column B	8548170		Mean of column C	264468		Mean of column C	264468		Mean of column D	383218		Mean of column D	383218		Mean of column D	383218
Difference between means (B - A) ± SEM	6884580 ± 2042775		Difference between means (C - B) ± SEM	-8283702 ± 2007857		Difference between means (C - A) ± SEM	-1399123 ± 384018		Difference between means (D - A) ± SEM	-1280372 ± 386278		Difference between means (D - B) ± SEM	-8164952 ± 2008291		Difference between means (D - C) ± SEM	118751 ± 88165
95% confidence interval	1737288 to 12031871		95% confidence interval	-13442744 to -3124660		95% confidence interval	-2374574 to -423672		95% confidence interval	-2255248 to -305496		95% confidence interval	-13323772 to -3006131		95% confidence interval	-90011 to 327512
R squared (eta squared)	0.6795		R squared (eta squared)	0.7727		R squared (eta squared)	0.7182		R squared (eta squared)	0.6734		R squared (eta squared)	0.7673		R squared (eta squared)	0.2069
F test to compare variances			F test to compare variances			F test to compare variances			F test to compare variances			F test to compare variances			F test to compare variances
F, DFn, Dfd	27.89, 5, 5		F, DFn, Dfd	2003, 5, 3		F, DFn, Dfd	71.84, 5, 3		F, DFn, Dfd	36.44, 5, 4		F, DFn, Dfd	1016, 5, 4		F, DFn, Dfd	1.972, 4, 3
P value	0.0023		P value	<0.0001		P value	0.0051		P value	0.004		P value	<0.0001		P value	0.6037
P value summary	**		P value summary	****		P value summary	**		P value summary	**		P value summary	****		P value summary	ns
Significantly different (P < 0.05)?	Yes		Significantly different (P < 0.05)?	Yes		Significantly different (P < 0.05)?	Yes		Significantly different (P < 0.05)?	Yes		Significantly different (P < 0.05)?	Yes		Significantly different (P < 0.05)?	No
Data analyzed			Data analyzed			Data analyzed			Data analyzed			Data analyzed			Data analyzed
Sample size, column A	6		Sample size, column B	6		Sample size, column A	6		Sample size, column A	6		Sample size, column B	6		Sample size, column C	4
Sample size, column B	6		Sample size, column C	4		Sample size, column C	4		Sample size, column D	5		Sample size, column D	5		Sample size, column D	5

## Sheet: Figs. 2D, 2E, 2F
Figures 2D, 2E, and 2F
Translation Kinetics (0-30 min timecourse)- Nonlinear Fit
	NAT LC	NAT HC	CO-1 LC	CO-1 HC	CO-2 LC	CO-2 HC	CO-3 LC	CO-3 HC
One phase exponential association
Best-fit values
Ymax	37.36	49.13	39.46	49.35	41.38	55.13	39.6	71.58
K	0.1532	0.09352	0.1402	0.08964	0.171	0.0733	0.1134	0.04474
HalfLife	4.525	7.412	4.943	7.732	4.053	9.456	6.11	15.49
Tau	6.528	10.69	7.131	11.16	5.847	13.64	8.815	22.35
95% CI (profile likelihood)
Ymax	32.46 to 43.34	40.59 to 64.83	33.92 to 46.91	40.36 to 67.07	34.32 to 50.43	45.02 to 76.90	31.74 to 54.41	54.29 to 133.8
K	0.09724 to 0.2407	0.05004 to 0.1546	0.08386 to 0.2308	0.04600 to 0.1508	0.09597 to 0.3142	0.03844 to 0.1176	0.05307 to 0.2189	0.01792 to 0.07593
HalfLife	2.879 to 7.128	4.484 to 13.85	3.003 to 8.266	4.596 to 15.07	2.206 to 7.222	5.895 to 18.03	3.167 to 13.06	9.129 to 38.69
Tau	4.154 to 10.28	6.468 to 19.98	4.332 to 11.92	6.630 to 21.74	3.182 to 10.42	8.505 to 26.01	4.569 to 18.84	13.17 to 55.82
Goodness of Fit
Degrees of Freedom	22	22	22	22	20	22	21	22
R squared	0.8441	0.8393	0.8394	0.8328	0.7873	0.8737	0.7788	0.9143
Sum of Squares	976.6	1558	1083	1626	1627	1370	1442	992.1
Sy.x	6.663	8.416	7.016	8.596	9.019	7.892	8.288	6.715
Constraints
K	K > 0	K > 0	K > 0	K > 0	K > 0	K > 0	K > 0	K > 0
Number of points
# of X values	24	24	24	24	24	24	24	24
# Y values analyzed	24	24	24	24	22	24	23	24

## Sheet: Fig 4B
Figure 4B
Titer, Comparing CLG, CLF, and PS
Welch's t tests
Column B	TI Bulk 36L		Column C	TI CDCL SF		Column E	RI Bulk SF		Column D	TI CDCL 36L		Column F	RI Bulk 36L		Column D	TI CDCL 36L		Column G	RI CDCL SF		Column H	RI CDCL 36L		Column F	RI Bulk 36L		Column G	RI CDCL SF		Column H	RI CDCL 36L		Column H	RI CDCL 36L
vs.	vs.		vs.	vs.		vs.	vs.		vs.	vs.		vs.	vs.		vs.	vs.		vs.	vs.		vs.	vs.		vs.	vs.		vs.	vs.		vs.	vs.		vs.	vs.
Column A	TI Bulk SF		Column A	TI Bulk SF		Column A	TI Bulk SF		Column B	TI Bulk 36L		Column B	TI Bulk 36L		Column C	TI CDCL SF		Column C	TI CDCL SF		Column D	TI CDCL 36L		Column E	RI Bulk SF		Column E	RI Bulk SF		Column F	RI Bulk 36L		Column G	RI CDCL SF
Unpaired t test with Welch's correction			Unpaired t test with Welch's correction			Unpaired t test with Welch's correction			Unpaired t test with Welch's correction			Unpaired t test with Welch's correction			Unpaired t test with Welch's correction			Unpaired t test with Welch's correction			Unpaired t test with Welch's correction			Unpaired t test with Welch's correction			Unpaired t test with Welch's correction			Unpaired t test with Welch's correction			Unpaired t test with Welch's correction
P value	0.6042		P value	0.066		P value	0.0555		P value	0.162		P value	0.3949		P value	0.1909		P value	0.0102		P value	0.0086		P value	0.0285		P value	0.0131		P value	0.0027		P value	0.7738
P value summary	ns		P value summary	ns		P value summary	ns		P value summary	ns		P value summary	ns		P value summary	ns		P value summary	*		P value summary	**		P value summary	*		P value summary	*		P value summary	**		P value summary	ns
Significantly different (P < 0.05)?	No		Significantly different (P < 0.05)?	No		Significantly different (P < 0.05)?	No		Significantly different (P < 0.05)?	No		Significantly different (P < 0.05)?	No		Significantly different (P < 0.05)?	No		Significantly different (P < 0.05)?	Yes		Significantly different (P < 0.05)?	Yes		Significantly different (P < 0.05)?	Yes		Significantly different (P < 0.05)?	Yes		Significantly different (P < 0.05)?	Yes		Significantly different (P < 0.05)?	No
One- or two-tailed P value?	Two-tailed		One- or two-tailed P value?	Two-tailed		One- or two-tailed P value?	Two-tailed		One- or two-tailed P value?	Two-tailed		One- or two-tailed P value?	Two-tailed		One- or two-tailed P value?	Two-tailed		One- or two-tailed P value?	Two-tailed		One- or two-tailed P value?	Two-tailed		One- or two-tailed P value?	Two-tailed		One- or two-tailed P value?	Two-tailed		One- or two-tailed P value?	Two-tailed		One- or two-tailed P value?	Two-tailed
Welch-corrected t, df	t=0.5494, df=5.534		Welch-corrected t, df	t=2.283, df=5.560		Welch-corrected t, df	t=2.432, df=5.401		Welch-corrected t, df	t=1.772, df=3.466		Welch-corrected t, df	t=0.9270, df=5.194		Welch-corrected t, df	t=1.543, df=4.426		Welch-corrected t, df	t=3.648, df=6.185		Welch-corrected t, df	t=3.818, df=6.056		Welch-corrected t, df	t=2.979, df=5.335		Welch-corrected t, df	t=3.358, df=6.642		Welch-corrected t, df	t=4.397, df=7.494		Welch-corrected t, df	t=0.2941, df=11.90
How big is the difference?			How big is the difference?			How big is the difference?			How big is the difference?			How big is the difference?			How big is the difference?			How big is the difference?			How big is the difference?			How big is the difference?			How big is the difference?			How big is the difference?			How big is the difference?
Mean of column A	0.75		Mean of column A	0.75		Mean of column A	0.75		Mean of column B	0.6805		Mean of column B	0.6805		Mean of column C	0.965		Mean of column C	0.965		Mean of column D	0.8675		Mean of column E	1.068		Mean of column E	1.068		Mean of column F	0.5093		Mean of column G	2.63
Mean of column B	0.6805		Mean of column C	0.965		Mean of column E	1.068		Mean of column D	0.8675		Mean of column F	0.5093		Mean of column D	0.8675		Mean of column G	2.63		Mean of column H	2.45		Mean of column F	0.5093		Mean of column G	2.63		Mean of column H	2.45		Mean of column H	2.45
Difference between means (B - A) ± SEM	-0.06952 ± 0.1265		Difference between means (C - A) ± SEM	0.2150 ± 0.09419		Difference between means (E - A) ± SEM	0.3175 ± 0.1305		Difference between means (D - B) ± SEM	0.1870 ± 0.1055		Difference between means (F - B) ± SEM	-0.1711 ± 0.1846		Difference between means (D - C) ± SEM	-0.09750 ± 0.06320		Difference between means (G - C) ± SEM	1.665 ± 0.4564		Difference between means (H - D) ± SEM	1.582 ± 0.4144		Difference between means (F - E) ± SEM	-0.5582 ± 0.1874		Difference between means (G - E) ± SEM	1.563 ± 0.4653		Difference between means (H - F) ± SEM	1.940 ± 0.4413		Difference between means (H - G) ± SEM	-0.1803 ± 0.6133
95% confidence interval	-0.3855 to 0.2465		95% confidence interval	-0.01996 to 0.4500		95% confidence interval	-0.01069 to 0.6457		95% confidence interval	-0.1246 to 0.4987		95% confidence interval	-0.6404 to 0.2981		95% confidence interval	-0.2665 to 0.07149		95% confidence interval	0.5562 to 2.774		95% confidence interval	0.5704 to 2.594		95% confidence interval	-1.031 to -0.08544		95% confidence interval	0.4502 to 2.675		95% confidence interval	0.9107 to 2.970		95% confidence interval	-1.518 to 1.157
R squared (eta squared)	0.05172		R squared (eta squared)	0.4838		R squared (eta squared)	0.5227		R squared (eta squared)	0.4755		R squared (eta squared)	0.142		R squared (eta squared)	0.3497		R squared (eta squared)	0.6827		R squared (eta squared)	0.7064		R squared (eta squared)	0.6245		R squared (eta squared)	0.6293		R squared (eta squared)	0.7207		R squared (eta squared)	0.007213
F test to compare variances			F test to compare variances			F test to compare variances			F test to compare variances			F test to compare variances			F test to compare variances			F test to compare variances			F test to compare variances			F test to compare variances			F test to compare variances			F test to compare variances			F test to compare variances
F, DFn, Dfd	1.817, 3, 3		F, DFn, Dfd	1.783, 3, 3		F, DFn, Dfd	1.998, 3, 3		F, DFn, Dfd	12.81, 3, 3		F, DFn, Dfd	2.300, 3, 3		F, DFn, Dfd	3.953, 3, 3		F, DFn, Dfd	112.6, 6, 3		F, DFn, Dfd	371.1, 6, 3		F, DFn, Dfd	2.092, 3, 3		F, DFn, Dfd	31.61, 6, 3		F, DFn, Dfd	12.59, 6, 3		F, DFn, Dfd	1.200, 6, 6
P value	0.636		P value	0.6466		P value	0.5841		P value	0.0647		P value	0.5117		P value	0.2886		P value	0.0026		P value	0.0004		P value	0.5599		P value	0.0167		P value	0.0623		P value	0.8306
P value summary	ns		P value summary	ns		P value summary	ns		P value summary	ns		P value summary	ns		P value summary	ns		P value summary	**		P value summary	***		P value summary	ns		P value summary	*		P value summary	ns		P value summary	ns
Significantly different (P < 0.05)?	No		Significantly different (P < 0.05)?	No		Significantly different (P < 0.05)?	No		Significantly different (P < 0.05)?	No		Significantly different (P < 0.05)?	No		Significantly different (P < 0.05)?	No		Significantly different (P < 0.05)?	Yes		Significantly different (P < 0.05)?	Yes		Significantly different (P < 0.05)?	No		Significantly different (P < 0.05)?	Yes		Significantly different (P < 0.05)?	No		Significantly different (P < 0.05)?	No
Data analyzed			Data analyzed			Data analyzed			Data analyzed			Data analyzed			Data analyzed			Data analyzed			Data analyzed			Data analyzed			Data analyzed			Data analyzed			Data analyzed
Sample size, column A	4		Sample size, column A	4		Sample size, column A	4		Sample size, column B	4		Sample size, column B	4		Sample size, column C	4		Sample size, column C	4		Sample size, column D	4		Sample size, column E	4		Sample size, column E	4		Sample size, column F	4		Sample size, column G	7
Sample size, column B	4		Sample size, column C	4		Sample size, column E	4		Sample size, column D	4		Sample size, column F	4		Sample size, column D	4		Sample size, column G	7		Sample size, column H	7		Sample size, column F	4		Sample size, column G	7		Sample size, column H	7		Sample size, column H	7

## Sheet: Fig 4D
Figure 4D
G0F%, Comparing CLG, CLF, and PS
Welch's t tests
Column B	TI Bulk 36L		Column C	TI CDCL SF		Column E	RI Bulk SF		Column D	TI CDCL 36L		Column F	RI Bulk 36L		Column D	TI CDCL 36L		Column G	RI CDCL SF		Column H	RI CDCL 36L		Column F	RI Bulk 36L		Column G	RI CDCL SF		Column H	RI CDCL 36L		Column H	RI CDCL 36L
vs.	vs.		vs.	vs.		vs.	vs.		vs.	vs.		vs.	vs.		vs.	vs.		vs.	vs.		vs.	vs.		vs.	vs.		vs.	vs.		vs.	vs.		vs.	vs.
Column A	TI Bulk SF		Column A	TI Bulk SF		Column A	TI Bulk SF		Column B	TI Bulk 36L		Column B	TI Bulk 36L		Column C	TI CDCL SF		Column C	TI CDCL SF		Column D	TI CDCL 36L		Column E	RI Bulk SF		Column E	RI Bulk SF		Column F	RI Bulk 36L		Column G	RI CDCL SF
Unpaired t test with Welch's correction			Unpaired t test with Welch's correction			Unpaired t test with Welch's correction			Unpaired t test with Welch's correction			Unpaired t test with Welch's correction			Unpaired t test with Welch's correction			Unpaired t test with Welch's correction			Unpaired t test with Welch's correction			Unpaired t test with Welch's correction			Unpaired t test with Welch's correction			Unpaired t test with Welch's correction			Unpaired t test with Welch's correction
P value	<0.0001		P value	0.13		P value	0.0007		P value	0.0022		P value	<0.0001		P value	0.3287		P value	0.1614		P value	0.1501		P value	<0.0001		P value	0.3134		P value	0.0023		P value	0.479
P value summary	****		P value summary	ns		P value summary	***		P value summary	**		P value summary	****		P value summary	ns		P value summary	ns		P value summary	ns		P value summary	****		P value summary	ns		P value summary	**		P value summary	ns
Significantly different (P < 0.05)?	Yes		Significantly different (P < 0.05)?	No		Significantly different (P < 0.05)?	Yes		Significantly different (P < 0.05)?	Yes		Significantly different (P < 0.05)?	Yes		Significantly different (P < 0.05)?	No		Significantly different (P < 0.05)?	No		Significantly different (P < 0.05)?	No		Significantly different (P < 0.05)?	Yes		Significantly different (P < 0.05)?	No		Significantly different (P < 0.05)?	Yes		Significantly different (P < 0.05)?	No
One- or two-tailed P value?	Two-tailed		One- or two-tailed P value?	Two-tailed		One- or two-tailed P value?	Two-tailed		One- or two-tailed P value?	Two-tailed		One- or two-tailed P value?	Two-tailed		One- or two-tailed P value?	Two-tailed		One- or two-tailed P value?	Two-tailed		One- or two-tailed P value?	Two-tailed		One- or two-tailed P value?	Two-tailed		One- or two-tailed P value?	Two-tailed		One- or two-tailed P value?	Two-tailed		One- or two-tailed P value?	Two-tailed
Welch-corrected t, df	t=26.46, df=5.520		Welch-corrected t, df	t=2.062, df=3.043		Welch-corrected t, df	t=6.723, df=5.645		Welch-corrected t, df	t=8.658, df=3.292		Welch-corrected t, df	t=10.95, df=5.471		Welch-corrected t, df	t=1.094, df=4.515		Welch-corrected t, df	t=1.688, df=4.317		Welch-corrected t, df	t=1.632, df=6.473		Welch-corrected t, df	t=27.77, df=5.689		Welch-corrected t, df	t=1.097, df=6.240		Welch-corrected t, df	t=4.857, df=6.506		Welch-corrected t, df	t=0.7311, df=11.77
How big is the difference?			How big is the difference?			How big is the difference?			How big is the difference?			How big is the difference?			How big is the difference?			How big is the difference?			How big is the difference?			How big is the difference?			How big is the difference?			How big is the difference?			How big is the difference?
Mean of column A	79.4		Mean of column A	79.4		Mean of column A	79.4		Mean of column B	66.26		Mean of column B	66.26		Mean of column C	86.59		Mean of column C	86.59		Mean of column D	82.3		Mean of column E	81.9		Mean of column E	81.9		Mean of column F	71.66		Mean of column G	80.13
Mean of column B	66.26		Mean of column C	86.59		Mean of column E	81.9		Mean of column D	82.3		Mean of column F	71.66		Mean of column D	82.3		Mean of column G	80.13		Mean of column H	78.57		Mean of column F	71.66		Mean of column G	80.13		Mean of column H	78.57		Mean of column H	78.57
Difference between means (B - A) ± SEM	-13.14 ± 0.4967		Difference between means (C - A) ± SEM	7.192 ± 3.488		Difference between means (E - A) ± SEM	2.507 ± 0.3729		Difference between means (D - B) ± SEM	16.04 ± 1.853		Difference between means (F - B) ± SEM	5.405 ± 0.4936		Difference between means (D - C) ± SEM	-4.289 ± 3.919		Difference between means (G - C) ± SEM	-6.463 ± 3.829		Difference between means (H - D) ± SEM	-3.727 ± 2.283		Difference between means (F - E) ± SEM	-10.24 ± 0.3688		Difference between means (G - E) ± SEM	-1.778 ± 1.621		Difference between means (H - F) ± SEM	6.911 ± 1.423		Difference between means (H - G) ± SEM	-1.554 ± 2.125
95% confidence interval	-14.38 to -11.90		95% confidence interval	-3.821 to 18.21		95% confidence interval	1.581 to 3.434		95% confidence interval	10.43 to 21.66		95% confidence interval	4.169 to 6.642		95% confidence interval	-14.70 to 6.119		95% confidence interval	-16.79 to 3.866		95% confidence interval	-9.217 to 1.762		95% confidence interval	-11.16 to -9.328		95% confidence interval	-5.708 to 2.152		95% confidence interval	3.494 to 10.33		95% confidence interval	-6.194 to 3.087
R squared (eta squared)	0.9922		R squared (eta squared)	0.5828		R squared (eta squared)	0.889		R squared (eta squared)	0.9579		R squared (eta squared)	0.9564		R squared (eta squared)	0.2097		R squared (eta squared)	0.3976		R squared (eta squared)	0.2916		R squared (eta squared)	0.9927		R squared (eta squared)	0.1616		R squared (eta squared)	0.7839		R squared (eta squared)	0.04345
F test to compare variances			F test to compare variances			F test to compare variances			F test to compare variances			F test to compare variances			F test to compare variances			F test to compare variances			F test to compare variances			F test to compare variances			F test to compare variances			F test to compare variances			F test to compare variances
F, DFn, Dfd	1.836, 3, 3		F, DFn, Dfd	138.9, 3, 3		F, DFn, Dfd	1.669, 3, 3		F, DFn, Dfd	20.50, 3, 3		F, DFn, Dfd	1.903, 3, 3		F, DFn, Dfd	3.691, 3, 3		F, DFn, Dfd	2.680, 3, 6		F, DFn, Dfd	1.037, 6, 3		F, DFn, Dfd	1.611, 3, 3		F, DFn, Dfd	86.51, 6, 3		F, DFn, Dfd	40.46, 6, 3		F, DFn, Dfd	1.328, 6, 6
P value	0.6302		P value	0.002		P value	0.6841		P value	0.0336		P value	0.6105		P value	0.3119		P value	0.2809		P value			P value	0.7049		P value	0.0038		P value	0.0116		P value	0.7396
P value summary	ns		P value summary	**		P value summary	ns		P value summary	*		P value summary	ns		P value summary	ns		P value summary	ns		P value summary			P value summary	ns		P value summary	**		P value summary	*		P value summary	ns
Significantly different (P < 0.05)?	No		Significantly different (P < 0.05)?	Yes		Significantly different (P < 0.05)?	No		Significantly different (P < 0.05)?	Yes		Significantly different (P < 0.05)?	No		Significantly different (P < 0.05)?	No		Significantly different (P < 0.05)?	No		Significantly different (P < 0.05)?	No		Significantly different (P < 0.05)?	No		Significantly different (P < 0.05)?	Yes		Significantly different (P < 0.05)?	Yes		Significantly different (P < 0.05)?	No
Data analyzed			Data analyzed			Data analyzed			Data analyzed			Data analyzed			Data analyzed			Data analyzed			Data analyzed			Data analyzed			Data analyzed			Data analyzed			Data analyzed
Sample size, column A	4		Sample size, column A	4		Sample size, column A	4		Sample size, column B	4		Sample size, column B	4		Sample size, column C	4		Sample size, column C	4		Sample size, column D	4		Sample size, column E	4		Sample size, column E	4		Sample size, column F	4		Sample size, column G	7
Sample size, column B	4		Sample size, column C	4		Sample size, column E	4		Sample size, column D	4		Sample size, column F	4		Sample size, column D	4		Sample size, column G	7		Sample size, column H	7		Sample size, column F	4		Sample size, column G	7		Sample size, column H	7		Sample size, column H	7

## Sheet: Fig 4E
Figure 4E
G1F%, Comparing CLG, CLF, and PS
Welch's t tests
Column B	TI Bulk 36L		Column C	TI CDCL SF		Column E	RI Bulk SF		Column D	TI CDCL 36L		Column F	RI Bulk 36L		Column D	TI CDCL 36L		Column G	RI CDCL SF		Column H	RI CDCL 36L		Column F	RI Bulk 36L		Column G	RI CDCL SF		Column H	RI CDCL 36L		Column H	RI CDCL 36L
vs.	vs.		vs.	vs.		vs.	vs.		vs.	vs.		vs.	vs.		vs.	vs.		vs.	vs.		vs.	vs.		vs.	vs.		vs.	vs.		vs.	vs.		vs.	vs.
Column A	TI Bulk SF		Column A	TI Bulk SF		Column A	TI Bulk SF		Column B	TI Bulk 36L		Column B	TI Bulk 36L		Column C	TI CDCL SF		Column C	TI CDCL SF		Column D	TI CDCL 36L		Column E	RI Bulk SF		Column E	RI Bulk SF		Column F	RI Bulk 36L		Column G	RI CDCL SF
Unpaired t test with Welch's correction			Unpaired t test with Welch's correction			Unpaired t test with Welch's correction			Unpaired t test with Welch's correction			Unpaired t test with Welch's correction			Unpaired t test with Welch's correction			Unpaired t test with Welch's correction			Unpaired t test with Welch's correction			Unpaired t test with Welch's correction			Unpaired t test with Welch's correction			Unpaired t test with Welch's correction			Unpaired t test with Welch's correction
P value	<0.0001		P value	0.0047		P value	0.0207		P value	0.0015		P value	<0.0001		P value	0.2597		P value	0.0096		P value	0.2041		P value	<0.0001		P value	0.3688		P value	0.0022		P value	0.3221
P value summary	****		P value summary	**		P value summary	*		P value summary	**		P value summary	****		P value summary	ns		P value summary	**		P value summary	ns		P value summary	****		P value summary	ns		P value summary	**		P value summary	ns
Significantly different (P < 0.05)?	Yes		Significantly different (P < 0.05)?	Yes		Significantly different (P < 0.05)?	Yes		Significantly different (P < 0.05)?	Yes		Significantly different (P < 0.05)?	Yes		Significantly different (P < 0.05)?	No		Significantly different (P < 0.05)?	Yes		Significantly different (P < 0.05)?	No		Significantly different (P < 0.05)?	Yes		Significantly different (P < 0.05)?	No		Significantly different (P < 0.05)?	Yes		Significantly different (P < 0.05)?	No
One- or two-tailed P value?	Two-tailed		One- or two-tailed P value?	Two-tailed		One- or two-tailed P value?	Two-tailed		One- or two-tailed P value?	Two-tailed		One- or two-tailed P value?	Two-tailed		One- or two-tailed P value?	Two-tailed		One- or two-tailed P value?	Two-tailed		One- or two-tailed P value?	Two-tailed		One- or two-tailed P value?	Two-tailed		One- or two-tailed P value?	Two-tailed		One- or two-tailed P value?	Two-tailed		One- or two-tailed P value?	Two-tailed
Welch-corrected t, df	t=70.75, df=3.377		Welch-corrected t, df	t=5.794, df=3.913		Welch-corrected t, df	t=3.195, df=5.569		Welch-corrected t, df	t=11.20, df=3.008		Welch-corrected t, df	t=33.21, df=3.193		Welch-corrected t, df	t=1.326, df=3.766		Welch-corrected t, df	t=3.285, df=8.875		Welch-corrected t, df	t=1.458, df=5.036		Welch-corrected t, df	t=18.67, df=4.595		Welch-corrected t, df	t=0.9666, df=6.398		Welch-corrected t, df	t=4.611, df=7.316		Welch-corrected t, df	t=1.033, df=12.00
How big is the difference?			How big is the difference?			How big is the difference?			How big is the difference?			How big is the difference?			How big is the difference?			How big is the difference?			How big is the difference?			How big is the difference?			How big is the difference?			How big is the difference?			How big is the difference?
Mean of column A	5.196		Mean of column A	5.196		Mean of column A	5.196		Mean of column B	14.22		Mean of column B	14.22		Mean of column C	3.244		Mean of column C	3.244		Mean of column D	4.47		Mean of column E	4.702		Mean of column E	4.702		Mean of column F	8.373		Mean of column G	5.199
Mean of column B	14.22		Mean of column C	3.244		Mean of column E	4.702		Mean of column D	4.47		Mean of column F	8.373		Mean of column D	4.47		Mean of column G	5.199		Mean of column H	5.933		Mean of column F	8.373		Mean of column G	5.199		Mean of column H	5.933		Mean of column H	5.933
Difference between means (B - A) ± SEM	9.023 ± 0.1275		Difference between means (C - A) ± SEM	-1.952 ± 0.3369		Difference between means (E - A) ± SEM	-0.4944 ± 0.1547		Difference between means (D - B) ± SEM	-9.749 ± 0.8703		Difference between means (F - B) ± SEM	-5.846 ± 0.1760		Difference between means (D - C) ± SEM	1.225 ± 0.9244		Difference between means (G - C) ± SEM	1.954 ± 0.5948		Difference between means (H - D) ± SEM	1.463 ± 1.003		Difference between means (F - E) ± SEM	3.671 ± 0.1966		Difference between means (G - E) ± SEM	0.4969 ± 0.5141		Difference between means (H - F) ± SEM	-2.440 ± 0.5292		Difference between means (H - G) ± SEM	0.7344 ± 0.7111
95% confidence interval	8.641 to 9.404		95% confidence interval	-2.895 to -1.008		95% confidence interval	-0.8802 to -0.1086		95% confidence interval	-12.51 to -6.983		95% confidence interval	-6.387 to -5.304		95% confidence interval	-1.405 to 3.856		95% confidence interval	0.6058 to 3.303		95% confidence interval	-1.110 to 4.037		95% confidence interval	3.152 to 4.191		95% confidence interval	-0.7423 to 1.736		95% confidence interval	-3.681 to -1.200		95% confidence interval	-0.8151 to 2.284
R squared (eta squared)	0.9993		R squared (eta squared)	0.8956		R squared (eta squared)	0.6471		R squared (eta squared)	0.9766		R squared (eta squared)	0.9971		R squared (eta squared)	0.3182		R squared (eta squared)	0.5488		R squared (eta squared)	0.2969		R squared (eta squared)	0.987		R squared (eta squared)	0.1274		R squared (eta squared)	0.744		R squared (eta squared)	0.08162
F test to compare variances			F test to compare variances			F test to compare variances			F test to compare variances			F test to compare variances			F test to compare variances			F test to compare variances			F test to compare variances			F test to compare variances			F test to compare variances			F test to compare variances			F test to compare variances
F, DFn, Dfd	15.87, 3, 3		F, DFn, Dfd	6.416, 3, 3		F, DFn, Dfd	1.771, 3, 3		F, DFn, Dfd	784.7, 3, 3		F, DFn, Dfd	31.13, 3, 3		F, DFn, Dfd	7.705, 3, 3		F, DFn, Dfd	4.557, 6, 3		F, DFn, Dfd	1.728, 3, 6		F, DFn, Dfd	3.474, 3, 3		F, DFn, Dfd	51.78, 6, 3		F, DFn, Dfd	14.58, 6, 3		F, DFn, Dfd	1.022, 6, 6
P value	0.0481		P value	0.1611		P value	0.6504		P value	0.0002		P value	0.0185		P value	0.1275		P value	0.2409		P value	0.5202		P value	0.3337		P value	0.0081		P value	0.0507		P value	0.9794
P value summary	*		P value summary	ns		P value summary	ns		P value summary	***		P value summary	*		P value summary	ns		P value summary	ns		P value summary	ns		P value summary	ns		P value summary	**		P value summary	ns		P value summary	ns
Significantly different (P < 0.05)?	Yes		Significantly different (P < 0.05)?	No		Significantly different (P < 0.05)?	No		Significantly different (P < 0.05)?	Yes		Significantly different (P < 0.05)?	Yes		Significantly different (P < 0.05)?	No		Significantly different (P < 0.05)?	No		Significantly different (P < 0.05)?	No		Significantly different (P < 0.05)?	No		Significantly different (P < 0.05)?	Yes		Significantly different (P < 0.05)?	No		Significantly different (P < 0.05)?	No
Data analyzed			Data analyzed			Data analyzed			Data analyzed			Data analyzed			Data analyzed			Data analyzed			Data analyzed			Data analyzed			Data analyzed			Data analyzed			Data analyzed
Sample size, column A	4		Sample size, column A	4		Sample size, column A	4		Sample size, column B	4		Sample size, column B	4		Sample size, column C	4		Sample size, column C	4		Sample size, column D	4		Sample size, column E	4		Sample size, column E	4		Sample size, column F	4		Sample size, column G	7
Sample size, column B	4		Sample size, column C	4		Sample size, column E	4		Sample size, column D	4		Sample size, column F	4		Sample size, column D	4		Sample size, column G	7		Sample size, column H	7		Sample size, column F	4		Sample size, column G	7		Sample size, column H	7		Sample size, column H	7

## Sheet: Fig 4F
Figure 4F
G2F%, Comparing CLG, CLF, and PS
Welch's t tests
Column B	TI Bulk 36L		Column C	TI CDCL SF		Column E	RI Bulk SF		Column D	TI CDCL 36L		Column F	RI Bulk 36L		Column D	TI CDCL 36L		Column G	RI CDCL SF		Column H	RI CDCL 36L		Column F	RI Bulk 36L		Column G	RI CDCL SF		Column H	RI CDCL 36L		Column H	RI CDCL 36L
vs.	vs.		vs.	vs.		vs.	vs.		vs.	vs.		vs.	vs.		vs.	vs.		vs.	vs.		vs.	vs.		vs.	vs.		vs.	vs.		vs.	vs.		vs.	vs.
Column A	TI Bulk SF		Column A	TI Bulk SF		Column A	TI Bulk SF		Column B	TI Bulk 36L		Column B	TI Bulk 36L		Column C	TI CDCL SF		Column C	TI CDCL SF		Column D	TI CDCL 36L		Column E	RI Bulk SF		Column E	RI Bulk SF		Column F	RI Bulk 36L		Column G	RI CDCL SF
Unpaired t test with Welch's correction			Unpaired t test with Welch's correction			Unpaired t test with Welch's correction			Unpaired t test with Welch's correction			Unpaired t test with Welch's correction			Unpaired t test with Welch's correction			Unpaired t test with Welch's correction			Unpaired t test with Welch's correction			Unpaired t test with Welch's correction			Unpaired t test with Welch's correction			Unpaired t test with Welch's correction			Unpaired t test with Welch's correction
P value	<0.0001		P value	0.0044		P value	0.0012		P value	0.0025		P value	0.0228		P value	0.4142		P value	0.0408		P value	0.1643		P value	0.0002		P value	0.4809		P value	0.0004		P value	0.4566
P value summary	****		P value summary	**		P value summary	**		P value summary	**		P value summary	*		P value summary	ns		P value summary	*		P value summary	ns		P value summary	***		P value summary	ns		P value summary	***		P value summary	ns
Significantly different (P < 0.05)?	Yes		Significantly different (P < 0.05)?	Yes		Significantly different (P < 0.05)?	Yes		Significantly different (P < 0.05)?	Yes		Significantly different (P < 0.05)?	Yes		Significantly different (P < 0.05)?	No		Significantly different (P < 0.05)?	Yes		Significantly different (P < 0.05)?	No		Significantly different (P < 0.05)?	Yes		Significantly different (P < 0.05)?	No		Significantly different (P < 0.05)?	Yes		Significantly different (P < 0.05)?	No
One- or two-tailed P value?	Two-tailed		One- or two-tailed P value?	Two-tailed		One- or two-tailed P value?	Two-tailed		One- or two-tailed P value?	Two-tailed		One- or two-tailed P value?	Two-tailed		One- or two-tailed P value?	Two-tailed		One- or two-tailed P value?	Two-tailed		One- or two-tailed P value?	Two-tailed		One- or two-tailed P value?	Two-tailed		One- or two-tailed P value?	Two-tailed		One- or two-tailed P value?	Two-tailed		One- or two-tailed P value?	Two-tailed
Welch-corrected t, df	t=30.42, df=5.722		Welch-corrected t, df	t=5.926, df=3.903		Welch-corrected t, df	t=6.320, df=5.258		Welch-corrected t, df	t=8.950, df=3.127		Welch-corrected t, df	t=3.759, df=3.700		Welch-corrected t, df	t=0.9045, df=4.233		Welch-corrected t, df	t=2.394, df=8.827		Welch-corrected t, df	t=1.556, df=6.885		Welch-corrected t, df	t=15.43, df=3.501		Welch-corrected t, df	t=0.7489, df=6.302		Welch-corrected t, df	t=5.761, df=8.403		Welch-corrected t, df	t=0.7695, df=11.94
How big is the difference?			How big is the difference?			How big is the difference?			How big is the difference?			How big is the difference?			How big is the difference?			How big is the difference?			How big is the difference?			How big is the difference?			How big is the difference?			How big is the difference?			How big is the difference?
Mean of column A	1.405		Mean of column A	1.405		Mean of column A	1.405		Mean of column B	2.936		Mean of column B	2.936		Mean of column C	0.7669		Mean of column C	0.7669		Mean of column D	0.9823		Mean of column E	1.105		Mean of column E	1.105		Mean of column F	2.573		Mean of column G	1.231
Mean of column B	2.936		Mean of column C	0.7669		Mean of column E	1.105		Mean of column D	0.9823		Mean of column F	2.573		Mean of column D	0.9823		Mean of column G	1.231		Mean of column H	1.418		Mean of column F	2.573		Mean of column G	1.231		Mean of column H	1.418		Mean of column H	1.418
Difference between means (B - A) ± SEM	1.532 ± 0.05034		Difference between means (C - A) ± SEM	-0.6379 ± 0.1076		Difference between means (E - A) ± SEM	-0.2997 ± 0.04742		Difference between means (D - B) ± SEM	-1.954 ± 0.2183		Difference between means (F - B) ± SEM	-0.3632 ± 0.09662		Difference between means (D - C) ± SEM	0.2154 ± 0.2382		Difference between means (G - C) ± SEM	0.4640 ± 0.1938		Difference between means (H - D) ± SEM	0.4361 ± 0.2802		Difference between means (F - E) ± SEM	1.468 ± 0.09513		Difference between means (G - E) ± SEM	0.1258 ± 0.1680		Difference between means (H - F) ± SEM	-1.155 ± 0.2005		Difference between means (H - G) ± SEM	0.1875 ± 0.2436
95% confidence interval	1.407 to 1.656		95% confidence interval	-0.9397 to -0.3361		95% confidence interval	-0.4198 to -0.1795		95% confidence interval	-2.633 to -1.275		95% confidence interval	-0.6403 to -0.08619		95% confidence interval	-0.4317 to 0.8626		95% confidence interval	0.02430 to 0.9037		95% confidence interval	-0.2288 to 1.101		95% confidence interval	1.188 to 1.748		95% confidence interval	-0.2805 to 0.5321		95% confidence interval	-1.613 to -0.6964		95% confidence interval	-0.3437 to 0.7186
R squared (eta squared)	0.9939		R squared (eta squared)	0.9		R squared (eta squared)	0.8837		R squared (eta squared)	0.9624		R squared (eta squared)	0.7925		R squared (eta squared)	0.162		R squared (eta squared)	0.3937		R squared (eta squared)	0.2602		R squared (eta squared)	0.9855		R squared (eta squared)	0.08172		R squared (eta squared)	0.798		R squared (eta squared)	0.04726
F test to compare variances			F test to compare variances			F test to compare variances			F test to compare variances			F test to compare variances			F test to compare variances			F test to compare variances			F test to compare variances			F test to compare variances			F test to compare variances			F test to compare variances			F test to compare variances
F, DFn, Dfd	1.565, 3, 3		F, DFn, Dfd	6.492, 3, 3		F, DFn, Dfd	2.204, 3, 3		F, DFn, Dfd	47.26, 3, 3		F, DFn, Dfd	8.449, 3, 3		F, DFn, Dfd	4.650, 3, 3		F, DFn, Dfd	4.796, 6, 3		F, DFn, Dfd	1.193, 6, 3		F, DFn, Dfd	11.89, 3, 3		F, DFn, Dfd	68.61, 6, 3		F, DFn, Dfd	6.674, 6, 3		F, DFn, Dfd	1.157, 6, 6
P value	0.7217		P value	0.1588		P value	0.5331		P value	0.0101		P value	0.1131		P value	0.2389		P value	0.226		P value	0.959		P value	0.0716		P value	0.0053		P value	0.1479		P value	0.8641
P value summary	ns		P value summary	ns		P value summary	ns		P value summary	*		P value summary	ns		P value summary	ns		P value summary	ns		P value summary	ns		P value summary	ns		P value summary	**		P value summary	ns		P value summary	ns
Significantly different (P < 0.05)?	No		Significantly different (P < 0.05)?	No		Significantly different (P < 0.05)?	No		Significantly different (P < 0.05)?	Yes		Significantly different (P < 0.05)?	No		Significantly different (P < 0.05)?	No		Significantly different (P < 0.05)?	No		Significantly different (P < 0.05)?	No		Significantly different (P < 0.05)?	No		Significantly different (P < 0.05)?	Yes		Significantly different (P < 0.05)?	No		Significantly different (P < 0.05)?	No
Data analyzed			Data analyzed			Data analyzed			Data analyzed			Data analyzed			Data analyzed			Data analyzed			Data analyzed			Data analyzed			Data analyzed			Data analyzed			Data analyzed
Sample size, column A	4		Sample size, column A	4		Sample size, column A	4		Sample size, column B	4		Sample size, column B	4		Sample size, column C	4		Sample size, column C	4		Sample size, column D	4		Sample size, column E	4		Sample size, column E	4		Sample size, column F	4		Sample size, column G	7
Sample size, column B	4		Sample size, column C	4		Sample size, column E	4		Sample size, column D	4		Sample size, column F	4		Sample size, column D	4		Sample size, column G	7		Sample size, column H	7		Sample size, column F	4		Sample size, column G	7		Sample size, column H	7		Sample size, column H	7

## Sheet: Fig 4G
Figure 4G
G0%, Comparing NT sequences and CLF
Welch's t tests
Column B	Bulk CO-1		Column C	Bulk CO-2		Column D	Bulk CO-3		Column E	CDCL NAT		Column C	Bulk CO-2		Column D	Bulk CO-3		Column F	CDCL CO-1		Column D	Bulk CO-3		Column G	CDCL CO-2		Column H	CDCL CO-3		Column F	CDCL CO-1		Column G	CDCL CO-2		Column H	CDCL CO-3		Column G	CDCL CO-2		Column H	CDCL CO-3		Column H	CDCL CO-3
vs.	vs.		vs.	vs.		vs.	vs.		vs.	vs.		vs.	vs.		vs.	vs.		vs.	vs.		vs.	vs.		vs.	vs.		vs.	vs.		vs.	vs.		vs.	vs.		vs.	vs.		vs.	vs.		vs.	vs.		vs.	vs.
Column A	Bulk NAT		Column A	Bulk NAT		Column A	Bulk NAT		Column A	Bulk NAT		Column B	Bulk CO-1		Column B	Bulk CO-1		Column B	Bulk CO-1		Column C	Bulk CO-2		Column C	Bulk CO-2		Column D	Bulk CO-3		Column E	CDCL NAT		Column E	CDCL NAT		Column E	CDCL NAT		Column F	CDCL CO-1		Column F	CDCL CO-1		Column G	CDCL CO-2
Unpaired t test with Welch's correction			Unpaired t test with Welch's correction			Unpaired t test with Welch's correction			Unpaired t test with Welch's correction			Unpaired t test with Welch's correction			Unpaired t test with Welch's correction			Unpaired t test with Welch's correction			Unpaired t test with Welch's correction			Unpaired t test with Welch's correction			Unpaired t test with Welch's correction			Unpaired t test with Welch's correction			Unpaired t test with Welch's correction			Unpaired t test with Welch's correction			Unpaired t test with Welch's correction			Unpaired t test with Welch's correction			Unpaired t test with Welch's correction
P value	0.29		P value	0.1243		P value	0.1346		P value	0.0331		P value	0.7466		P value	0.8822		P value	0.0245		P value	0.5341		P value	0.3532		P value	0.3891		P value	0.0011		P value	0.1242		P value	0.0805		P value	0.0045		P value	0.0084		P value	0.7717
P value summary	ns		P value summary	ns		P value summary	ns		P value summary	*		P value summary	ns		P value summary	ns		P value summary	*		P value summary	ns		P value summary	ns		P value summary	ns		P value summary	**		P value summary	ns		P value summary	ns		P value summary	**		P value summary	**		P value summary	ns
Significantly different (P < 0.05)?	No		Significantly different (P < 0.05)?	No		Significantly different (P < 0.05)?	No		Significantly different (P < 0.05)?	Yes		Significantly different (P < 0.05)?	No		Significantly different (P < 0.05)?	No		Significantly different (P < 0.05)?	Yes		Significantly different (P < 0.05)?	No		Significantly different (P < 0.05)?	No		Significantly different (P < 0.05)?	No		Significantly different (P < 0.05)?	Yes		Significantly different (P < 0.05)?	No		Significantly different (P < 0.05)?	No		Significantly different (P < 0.05)?	Yes		Significantly different (P < 0.05)?	Yes		Significantly different (P < 0.05)?	No
One- or two-tailed P value?	Two-tailed		One- or two-tailed P value?	Two-tailed		One- or two-tailed P value?	Two-tailed		One- or two-tailed P value?	Two-tailed		One- or two-tailed P value?	Two-tailed		One- or two-tailed P value?	Two-tailed		One- or two-tailed P value?	Two-tailed		One- or two-tailed P value?	Two-tailed		One- or two-tailed P value?	Two-tailed		One- or two-tailed P value?	Two-tailed		One- or two-tailed P value?	Two-tailed		One- or two-tailed P value?	Two-tailed		One- or two-tailed P value?	Two-tailed		One- or two-tailed P value?	Two-tailed		One- or two-tailed P value?	Two-tailed		One- or two-tailed P value?	Two-tailed
Welch-corrected t, df	t=1.260, df=3.270		Welch-corrected t, df	t=1.899, df=4.375		Welch-corrected t, df	t=1.939, df=3.499		Welch-corrected t, df	t=3.450, df=3.437		Welch-corrected t, df	t=0.3458, df=4.077		Welch-corrected t, df	t=0.1552, df=5.504		Welch-corrected t, df	t=3.958, df=3.273		Welch-corrected t, df	t=0.6688, df=4.850		Welch-corrected t, df	t=1.003, df=6.226		Welch-corrected t, df	t=0.9137, df=7.552		Welch-corrected t, df	t=10.02, df=3.446		Welch-corrected t, df	t=1.722, df=7.832		Welch-corrected t, df	t=2.011, df=7.723		Welch-corrected t, df	t=4.721, df=5.320		Welch-corrected t, df	t=4.092, df=5.290		Welch-corrected t, df	t=0.2981, df=9.975
How big is the difference?			How big is the difference?			How big is the difference?			How big is the difference?			How big is the difference?			How big is the difference?			How big is the difference?			How big is the difference?			How big is the difference?			How big is the difference?			How big is the difference?			How big is the difference?			How big is the difference?			How big is the difference?			How big is the difference?			How big is the difference?
Mean of column A	3.348		Mean of column A	3.348		Mean of column A	3.348		Mean of column A	3.348		Mean of column B	2.963		Mean of column B	2.963		Mean of column B	2.963		Mean of column C	3.075		Mean of column C	3.075		Mean of column D	2.905		Mean of column E	4.185		Mean of column E	4.185		Mean of column E	4.185		Mean of column F	1.753		Mean of column F	1.753		Mean of column A	3.453
Mean of column B	2.963		Mean of column C	3.075		Mean of column D	2.905		Mean of column E	4.185		Mean of column C	3.075		Mean of column D	2.905		Mean of column F	1.753		Mean of column D	2.905		Mean of column G	3.453		Mean of column H	3.3		Mean of column F	1.753		Mean of column G	3.453		Mean of column H	3.3		Mean of column G	3.453		Mean of column H	3.3		Mean of column B	3.3
Difference between means (B - A) ± SEM	-0.3850 ± 0.3055		Difference between means (C - A) ± SEM	-0.2725 ± 0.1435		Difference between means (D - A) ± SEM	-0.4425 ± 0.2282		Difference between means (E - A) ± SEM	0.8375 ± 0.2427		Difference between means (C - B) ± SEM	0.1125 ± 0.3254		Difference between means (D - B) ± SEM	-0.05750 ± 0.3706		Difference between means (F - B) ± SEM	-1.209 ± 0.3055		Difference between means (D - C) ± SEM	-0.1700 ± 0.2542		Difference between means (G - C) ± SEM	0.3783 ± 0.3771		Difference between means (H - D) ± SEM	0.3950 ± 0.4323		Difference between means (F - E) ± SEM	-2.432 ± 0.2427		Difference between means (G - E) ± SEM	-0.7317 ± 0.4249		Difference between means (H - E) ± SEM	-0.8850 ± 0.4402		Difference between means (G - F) ± SEM	1.700 ± 0.3601		Difference between means (H - F) ± SEM	1.547 ± 0.3780		Difference between means (B - A) ± SEM	-0.1533 ± 0.5143
95% confidence interval	-1.313 to 0.5433		95% confidence interval	-0.6579 to 0.1129		95% confidence interval	-1.113 to 0.2285		95% confidence interval	0.1178 to 1.557		95% confidence interval	-0.7842 to 1.009		95% confidence interval	-0.9845 to 0.8695		95% confidence interval	-2.137 to -0.2813		95% confidence interval	-0.8296 to 0.4896		95% confidence interval	-0.5364 to 1.293		95% confidence interval	-0.6123 to 1.402		95% confidence interval	-3.151 to -1.713		95% confidence interval	-1.715 to 0.2519		95% confidence interval	-1.906 to 0.1364		95% confidence interval	0.7908 to 2.609		95% confidence interval	0.5908 to 2.503		95% confidence interval	-1.300 to 0.9930
R squared (eta squared)	0.327		R squared (eta squared)	0.4517		R squared (eta squared)	0.518		R squared (eta squared)	0.776		R squared (eta squared)	0.02849		R squared (eta squared)	0.004355		R squared (eta squared)	0.8272		R squared (eta squared)	0.08443		R squared (eta squared)	0.1392		R squared (eta squared)	0.09954		R squared (eta squared)	0.9668		R squared (eta squared)	0.2746		R squared (eta squared)	0.3436		R squared (eta squared)	0.8073		R squared (eta squared)	0.7599		R squared (eta squared)	0.008832
F test to compare variances			F test to compare variances			F test to compare variances			F test to compare variances			F test to compare variances			F test to compare variances			F test to compare variances			F test to compare variances			F test to compare variances			F test to compare variances			F test to compare variances			F test to compare variances			F test to compare variances			F test to compare variances			F test to compare variances			F test to compare variances
F, DFn, Dfd	22.20, 3, 3		F, DFn, Dfd	4.120, 3, 3		F, DFn, Dfd	11.94, 3, 3		F, DFn, Dfd	13.64, 3, 3		F, DFn, Dfd	5.387, 3, 3		F, DFn, Dfd	1.859, 3, 3		F, DFn, Dfd	14.77, 3, 5		F, DFn, Dfd	2.898, 3, 3		F, DFn, Dfd	11.37, 5, 3		F, DFn, Dfd	4.335, 5, 3		F, DFn, Dfd	9.078, 3, 5		F, DFn, Dfd	3.434, 5, 3		F, DFn, Dfd	3.794, 5, 3		F, DFn, Dfd	31.17, 5, 5		F, DFn, Dfd	34.45, 5, 5		F, DFn, Dfd	1.105, 5, 5
P value	0.03		P value	0.2752		P value	0.0712		P value	0.0593		P value	0.2002		P value	0.6234		P value	0.0129		P value	0.4054		P value	0.0728		P value	0.257		P value	0.0364		P value	0.3388		P value	0.3015		P value	0.0018		P value	0.0014		P value	0.9154
P value summary	*		P value summary	ns		P value summary	ns		P value summary	ns		P value summary	ns		P value summary	ns		P value summary	*		P value summary	ns		P value summary	ns		P value summary	ns		P value summary	*		P value summary	ns		P value summary	ns		P value summary	**		P value summary	**		P value summary	ns
Significantly different (P < 0.05)?	Yes		Significantly different (P < 0.05)?	No		Significantly different (P < 0.05)?	No		Significantly different (P < 0.05)?	No		Significantly different (P < 0.05)?	No		Significantly different (P < 0.05)?	No		Significantly different (P < 0.05)?	Yes		Significantly different (P < 0.05)?	No		Significantly different (P < 0.05)?	No		Significantly different (P < 0.05)?	No		Significantly different (P < 0.05)?	Yes		Significantly different (P < 0.05)?	No		Significantly different (P < 0.05)?	No		Significantly different (P < 0.05)?	Yes		Significantly different (P < 0.05)?	Yes		Significantly different (P < 0.05)?	No
Data analyzed			Data analyzed			Data analyzed			Data analyzed			Data analyzed			Data analyzed			Data analyzed			Data analyzed			Data analyzed			Data analyzed			Data analyzed			Data analyzed			Data analyzed			Data analyzed			Data analyzed			Data analyzed
Sample size, column A	4		Sample size, column A	4		Sample size, column A	4		Sample size, column A	4		Sample size, column B	4		Sample size, column B	4		Sample size, column B	4		Sample size, column C	4		Sample size, column C	4		Sample size, column D	4		Sample size, column E	4		Sample size, column E	4		Sample size, column E	4		Sample size, column F	6		Sample size, column F	6		Sample size, column A	6
Sample size, column B	4		Sample size, column C	4		Sample size, column D	4		Sample size, column E	4		Sample size, column C	4		Sample size, column D	4		Sample size, column F	6		Sample size, column D	4		Sample size, column G	6		Sample size, column H	6		Sample size, column F	6		Sample size, column G	6		Sample size, column H	6		Sample size, column G	6		Sample size, column H	6		Sample size, column B	6

## Sheet: Fig 4H
Figure 4H
HRS CLG vs. CLF vs. PS
Welch's t tests
Column B	TI Bulk 36L		Column C	TI CDCL SF		Column E	RI Bulk SF		Column D	TI CDCL 36L		Column F	RI Bulk 36L		Column D	TI CDCL 36L		Column G	RI CDCL SF		Column H	RI CDCL 36L		Column F	RI Bulk 36L		Column G	RI CDCL SF		Column H	RI CDCL 36L		Column H	RI CDCL 36L
vs.	vs.		vs.	vs.		vs.	vs.		vs.	vs.		vs.	vs.		vs.	vs.		vs.	vs.		vs.	vs.		vs.	vs.		vs.	vs.		vs.	vs.		vs.	vs.
Column A	TI Bulk SF		Column A	TI Bulk SF		Column A	TI Bulk SF		Column B	TI Bulk 36L		Column B	TI Bulk 36L		Column C	TI CDCL SF		Column C	TI CDCL SF		Column D	TI CDCL 36L		Column E	RI Bulk SF		Column E	RI Bulk SF		Column F	RI Bulk 36L		Column G	RI CDCL SF
Unpaired t test with Welch's correction			Unpaired t test with Welch's correction			Unpaired t test with Welch's correction			Unpaired t test with Welch's correction			Unpaired t test with Welch's correction			Unpaired t test with Welch's correction			Unpaired t test with Welch's correction			Unpaired t test with Welch's correction			Unpaired t test with Welch's correction			Unpaired t test with Welch's correction			Unpaired t test with Welch's correction			Unpaired t test with Welch's correction
P value	0.1845		P value	0.8491		P value	0.0859		P value	0.0063		P value	0.0063		P value	0.0023		P value	0.4111		P value	0.3609		P value	0.0001		P value	0.0019		P value	0.0097		P value	<0.0001
P value summary	ns		P value summary	ns		P value summary	ns		P value summary	**		P value summary	**		P value summary	**		P value summary	ns		P value summary	ns		P value summary	***		P value summary	**		P value summary	**		P value summary	****
Significantly different (P < 0.05)?	No		Significantly different (P < 0.05)?	No		Significantly different (P < 0.05)?	No		Significantly different (P < 0.05)?	Yes		Significantly different (P < 0.05)?	Yes		Significantly different (P < 0.05)?	Yes		Significantly different (P < 0.05)?	No		Significantly different (P < 0.05)?	No		Significantly different (P < 0.05)?	Yes		Significantly different (P < 0.05)?	Yes		Significantly different (P < 0.05)?	Yes		Significantly different (P < 0.05)?	Yes
One- or two-tailed P value?	Two-tailed		One- or two-tailed P value?	Two-tailed		One- or two-tailed P value?	Two-tailed		One- or two-tailed P value?	Two-tailed		One- or two-tailed P value?	Two-tailed		One- or two-tailed P value?	Two-tailed		One- or two-tailed P value?	Two-tailed		One- or two-tailed P value?	Two-tailed		One- or two-tailed P value?	Two-tailed		One- or two-tailed P value?	Two-tailed		One- or two-tailed P value?	Two-tailed		One- or two-tailed P value?	Two-tailed
Welch-corrected t, df	t=1.617, df=3.820		Welch-corrected t, df	t=0.1986, df=5.965		Welch-corrected t, df	t=2.178, df=4.611		Welch-corrected t, df	t=5.230, df=4.028		Welch-corrected t, df	t=4.491, df=5.036		Welch-corrected t, df	t=5.062, df=5.990		Welch-corrected t, df	t=0.8812, df=6.186		Welch-corrected t, df	t=0.9843, df=6.357		Welch-corrected t, df	t=9.151, df=5.940		Welch-corrected t, df	t=4.337, df=8.880		Welch-corrected t, df	t=3.313, df=8.543		Welch-corrected t, df	t=6.903, df=12.00
How big is the difference?			How big is the difference?			How big is the difference?			How big is the difference?			How big is the difference?			How big is the difference?			How big is the difference?			How big is the difference?			How big is the difference?			How big is the difference?			How big is the difference?			How big is the difference?
Mean of column A	0.1089		Mean of column A	0.1089		Mean of column A	0.1089		Mean of column B	0.09663		Mean of column B	0.09663		Mean of column C	0.107		Mean of column C	0.107		Mean of column D	0.0608		Mean of column E	0.1265		Mean of column E	0.1265		Mean of column F	0.07415		Mean of column G	0.09979
Mean of column B	0.09663		Mean of column C	0.107		Mean of column E	0.1265		Mean of column D	0.0608		Mean of column F	0.07415		Mean of column D	0.0608		Mean of column G	0.09979		Mean of column H	0.05301		Mean of column F	0.07415		Mean of column G	0.09979		Mean of column H	0.05301		Mean of column H	0.05301
Difference between means (B - A) ± SEM	-0.01228 ± 0.007590		Difference between means (C - A) ± SEM	-0.001925 ± 0.009691		Difference between means (E - A) ± SEM	0.01760 ± 0.008081		Difference between means (D - B) ± SEM	-0.03583 ± 0.006849		Difference between means (F - B) ± SEM	-0.02248 ± 0.005004		Difference between means (D - C) ± SEM	-0.04618 ± 0.009122		Difference between means (G - C) ± SEM	-0.007189 ± 0.008158		Difference between means (H - D) ± SEM	-0.007786 ± 0.007910		Difference between means (F - E) ± SEM	-0.05235 ± 0.005721		Difference between means (G - E) ± SEM	-0.02671 ± 0.006159		Difference between means (H - F) ± SEM	-0.02114 ± 0.006379		Difference between means (H - G) ± SEM	-0.04677 ± 0.006775
95% confidence interval	-0.03375 to 0.009197		95% confidence interval	-0.02567 to 0.02182		95% confidence interval	-0.003711 to 0.03891		95% confidence interval	-0.05479 to -0.01686		95% confidence interval	-0.03531 to -0.009638		95% confidence interval	-0.06851 to -0.02384		95% confidence interval	-0.02701 to 0.01263		95% confidence interval	-0.02688 to 0.01131		95% confidence interval	-0.06638 to -0.03832		95% confidence interval	-0.04068 to -0.01275		95% confidence interval	-0.03568 to -0.006587		95% confidence interval	-0.06153 to -0.03201
R squared (eta squared)	0.4064		R squared (eta squared)	0.006572		R squared (eta squared)	0.5071		R squared (eta squared)	0.8717		R squared (eta squared)	0.8002		R squared (eta squared)	0.8105		R squared (eta squared)	0.1115		R squared (eta squared)	0.1323		R squared (eta squared)	0.9338		R squared (eta squared)	0.6793		R squared (eta squared)	0.5624		R squared (eta squared)	0.7989
F test to compare variances			F test to compare variances			F test to compare variances			F test to compare variances			F test to compare variances			F test to compare variances			F test to compare variances			F test to compare variances			F test to compare variances			F test to compare variances			F test to compare variances			F test to compare variances
F, DFn, Dfd	7.179, 3, 3		F, DFn, Dfd	1.167, 3, 3		F, DFn, Dfd	3.434, 3, 3		F, DFn, Dfd	5.660, 3, 3		F, DFn, Dfd	2.555, 3, 3		F, DFn, Dfd	1.087, 3, 3		F, DFn, Dfd	1.067, 3, 6		F, DFn, Dfd	1.004, 3, 6		F, DFn, Dfd	1.222, 3, 3		F, DFn, Dfd	2.759, 6, 3		F, DFn, Dfd	2.206, 6, 3		F, DFn, Dfd	1.023, 6, 6
P value	0.1397		P value	0.9022		P value	0.3379		P value	0.1884		P value	0.4613		P value	0.9469		P value	0.8609		P value	0.9064		P value	0.8728		P value	0.4344		P value	0.5511		P value	0.9787
P value summary	ns		P value summary	ns		P value summary	ns		P value summary	ns		P value summary	ns		P value summary	ns		P value summary	ns		P value summary	ns		P value summary	ns		P value summary	ns		P value summary	ns		P value summary	ns
Significantly different (P < 0.05)?	No		Significantly different (P < 0.05)?	No		Significantly different (P < 0.05)?	No		Significantly different (P < 0.05)?	No		Significantly different (P < 0.05)?	No		Significantly different (P < 0.05)?	No		Significantly different (P < 0.05)?	No		Significantly different (P < 0.05)?	No		Significantly different (P < 0.05)?	No		Significantly different (P < 0.05)?	No		Significantly different (P < 0.05)?	No		Significantly different (P < 0.05)?	No
Data analyzed			Data analyzed			Data analyzed			Data analyzed			Data analyzed			Data analyzed			Data analyzed			Data analyzed			Data analyzed			Data analyzed			Data analyzed			Data analyzed
Sample size, column A	4		Sample size, column A	4		Sample size, column A	4		Sample size, column B	4		Sample size, column B	4		Sample size, column C	4		Sample size, column C	4		Sample size, column D	4		Sample size, column E	4		Sample size, column E	4		Sample size, column F	4		Sample size, column G	7
Sample size, column B	4		Sample size, column C	4		Sample size, column E	4		Sample size, column D	4		Sample size, column F	4		Sample size, column D	4		Sample size, column G	7		Sample size, column H	7		Sample size, column F	4		Sample size, column G	7		Sample size, column H	7		Sample size, column H	7

## Sheet: Fig 4I
Figure 4I
SEC Total Aggregate, Comparing CLG, CLF, and PS
Welch's t tests
Column B	TI Bulk 36L		Column C	TI CDCL SF		Column E	RI Bulk SF		Column D	TI CDCL 36L		Column F	RI Bulk 36L		Column D	TI CDCL 36L		Column G	RI CDCL SF		Column H	RI CDCL 36L		Column F	RI Bulk 36L		Column G	RI CDCL SF		Column H	RI CDCL 36L		Column H	RI CDCL 36L
vs.	vs.		vs.	vs.		vs.	vs.		vs.	vs.		vs.	vs.		vs.	vs.		vs.	vs.		vs.	vs.		vs.	vs.		vs.	vs.		vs.	vs.		vs.	vs.
Column A	TI Bulk SF		Column A	TI Bulk SF		Column A	TI Bulk SF		Column B	TI Bulk 36L		Column B	TI Bulk 36L		Column C	TI CDCL SF		Column C	TI CDCL SF		Column D	TI CDCL 36L		Column E	RI Bulk SF		Column E	RI Bulk SF		Column F	RI Bulk 36L		Column G	RI CDCL SF
Unpaired t test with Welch's correction			Unpaired t test with Welch's correction			Unpaired t test with Welch's correction			Unpaired t test with Welch's correction			Unpaired t test with Welch's correction			Unpaired t test with Welch's correction			Unpaired t test with Welch's correction			Unpaired t test with Welch's correction			Unpaired t test with Welch's correction			Unpaired t test with Welch's correction			Unpaired t test with Welch's correction			Unpaired t test with Welch's correction
P value	0.9378		P value	0.0504		P value	0.0204		P value	0.0013		P value	0.0105		P value	0.0415		P value	0.0018		P value	0.0447		P value	0.4309		P value	0.0902		P value	0.0017		P value	<0.0001
P value summary	ns		P value summary	ns		P value summary	*		P value summary	**		P value summary	*		P value summary	*		P value summary	**		P value summary	*		P value summary	ns		P value summary	ns		P value summary	**		P value summary	****
Significantly different (P < 0.05)?	No		Significantly different (P < 0.05)?	No		Significantly different (P < 0.05)?	Yes		Significantly different (P < 0.05)?	Yes		Significantly different (P < 0.05)?	Yes		Significantly different (P < 0.05)?	Yes		Significantly different (P < 0.05)?	Yes		Significantly different (P < 0.05)?	Yes		Significantly different (P < 0.05)?	No		Significantly different (P < 0.05)?	No		Significantly different (P < 0.05)?	Yes		Significantly different (P < 0.05)?	Yes
One- or two-tailed P value?	Two-tailed		One- or two-tailed P value?	Two-tailed		One- or two-tailed P value?	Two-tailed		One- or two-tailed P value?	Two-tailed		One- or two-tailed P value?	Two-tailed		One- or two-tailed P value?	Two-tailed		One- or two-tailed P value?	Two-tailed		One- or two-tailed P value?	Two-tailed		One- or two-tailed P value?	Two-tailed		One- or two-tailed P value?	Two-tailed		One- or two-tailed P value?	Two-tailed		One- or two-tailed P value?	Two-tailed
Welch-corrected t, df	t=0.08140, df=5.909		Welch-corrected t, df	t=2.443, df=5.975		Welch-corrected t, df	t=3.589, df=4.293		Welch-corrected t, df	t=7.131, df=4.510		Welch-corrected t, df	t=3.882, df=5.265		Welch-corrected t, df	t=2.940, df=4.073		Welch-corrected t, df	t=4.611, df=7.883		Welch-corrected t, df	t=2.440, df=7.022		Welch-corrected t, df	t=0.8562, df=5.020		Welch-corrected t, df	t=2.148, df=4.527		Welch-corrected t, df	t=8.620, df=3.537		Welch-corrected t, df	t=7.930, df=7.622
How big is the difference?			How big is the difference?			How big is the difference?			How big is the difference?			How big is the difference?			How big is the difference?			How big is the difference?			How big is the difference?			How big is the difference?			How big is the difference?			How big is the difference?			How big is the difference?
Mean of column A	1.893		Mean of column A	1.893		Mean of column A	1.893		Mean of column B	1.906		Mean of column B	1.906		Mean of column C	1.465		Mean of column C	1.465		Mean of column D	1.057		Mean of column E	2.893		Mean of column E	2.893		Mean of column F	2.639		Mean of column G	2.289
Mean of column B	1.906		Mean of column C	1.465		Mean of column E	2.893		Mean of column D	1.057		Mean of column F	2.639		Mean of column D	1.057		Mean of column G	2.289		Mean of column H	1.232		Mean of column F	2.639		Mean of column G	2.289		Mean of column H	1.232		Mean of column H	1.232
Difference between means (B - A) ± SEM	0.01300 ± 0.1597		Difference between means (C - A) ± SEM	-0.4277 ± 0.1751		Difference between means (E - A) ± SEM	0.9998 ± 0.2786		Difference between means (D - B) ± SEM	-0.8495 ± 0.1191		Difference between means (F - B) ± SEM	0.7332 ± 0.1889		Difference between means (D - C) ± SEM	-0.4088 ± 0.1391		Difference between means (G - C) ± SEM	0.8241 ± 0.1787		Difference between means (H - D) ± SEM	0.1754 ± 0.07190		Difference between means (F - E) ± SEM	-0.2537 ± 0.2963		Difference between means (G - E) ± SEM	-0.6034 ± 0.2809		Difference between means (H - F) ± SEM	-1.407 ± 0.1632		Difference between means (H - G) ± SEM	-1.057 ± 0.1334
95% confidence interval	-0.3792 to 0.4052		95% confidence interval	-0.8565 to 0.001119		95% confidence interval	0.2467 to 1.753		95% confidence interval	-1.166 to -0.5330		95% confidence interval	0.2549 to 1.211		95% confidence interval	-0.7921 to -0.02540		95% confidence interval	0.4109 to 1.237		95% confidence interval	0.005511 to 0.3453		95% confidence interval	-1.014 to 0.5070		95% confidence interval	-1.349 to 0.1420		95% confidence interval	-1.885 to -0.9296		95% confidence interval	-1.368 to -0.7473
R squared (eta squared)	0.00112		R squared (eta squared)	0.4997		R squared (eta squared)	0.75		R squared (eta squared)	0.9185		R squared (eta squared)	0.7411		R squared (eta squared)	0.6797		R squared (eta squared)	0.7295		R squared (eta squared)	0.4588		R squared (eta squared)	0.1274		R squared (eta squared)	0.5047		R squared (eta squared)	0.9546		R squared (eta squared)	0.8919
F test to compare variances			F test to compare variances			F test to compare variances			F test to compare variances			F test to compare variances			F test to compare variances			F test to compare variances			F test to compare variances			F test to compare variances			F test to compare variances			F test to compare variances			F test to compare variances
F, DFn, Dfd	1.283, 3, 3		F, DFn, Dfd	1.139, 3, 3		F, DFn, Dfd	4.415, 3, 3		F, DFn, Dfd	3.704, 3, 3		F, DFn, Dfd	2.193, 3, 3		F, DFn, Dfd	5.410, 3, 3		F, DFn, Dfd	1.676, 6, 3		F, DFn, Dfd	1.249, 6, 3		F, DFn, Dfd	2.583, 3, 3		F, DFn, Dfd	2.313, 3, 6		F, DFn, Dfd	6.503, 3, 6		F, DFn, Dfd	7.261, 6, 6
P value	0.8427		P value	0.9175		P value	0.254		P value	0.3107		P value	0.5357		P value	0.1992		P value	0.7197		P value	0.9256		P value	0.4563		P value	0.3515		P value	0.0517		P value	0.0293
P value summary	ns		P value summary	ns		P value summary	ns		P value summary	ns		P value summary	ns		P value summary	ns		P value summary	ns		P value summary	ns		P value summary	ns		P value summary	ns		P value summary	ns		P value summary	*
Significantly different (P < 0.05)?	No		Significantly different (P < 0.05)?	No		Significantly different (P < 0.05)?	No		Significantly different (P < 0.05)?	No		Significantly different (P < 0.05)?	No		Significantly different (P < 0.05)?	No		Significantly different (P < 0.05)?	No		Significantly different (P < 0.05)?	No		Significantly different (P < 0.05)?	No		Significantly different (P < 0.05)?	No		Significantly different (P < 0.05)?	No		Significantly different (P < 0.05)?	Yes
Data analyzed			Data analyzed			Data analyzed			Data analyzed			Data analyzed			Data analyzed			Data analyzed			Data analyzed			Data analyzed			Data analyzed			Data analyzed			Data analyzed
Sample size, column A	4		Sample size, column A	4		Sample size, column A	4		Sample size, column B	4		Sample size, column B	4		Sample size, column C	4		Sample size, column C	4		Sample size, column D	4		Sample size, column E	4		Sample size, column E	4		Sample size, column F	4		Sample size, column G	7
Sample size, column B	4		Sample size, column C	4		Sample size, column E	4		Sample size, column D	4		Sample size, column F	4		Sample size, column D	4		Sample size, column G	7		Sample size, column H	7		Sample size, column F	4		Sample size, column G	7		Sample size, column H	7		Sample size, column H	7

[truncated: 11 more sheets: Fig 6A, Fig 6B, Suppl Table S1, Suppl Table S2, Suppl Table S3, Suppl Table S4, Suppl Table S5, Suppl Table S6, Suppl Table S7, Suppl Table S8, Suppl Table S9]
